# Supplementary material for: Patterns of Recurrence after Neoadjuvant Therapy in Early Breast Cancer, according to the Residual Cancer Burden Index and Reductions in Neoadjuvant Treatment Intensity
Source: Cancers (Basel). 2021 May 20;13(10):2492. doi: 10.3390/cancers13102492 (PMC8161089; doi:10.3390/cancers13102492)
Supplement: Supplementary file 1 [file cancers-13-02492-s001.zip]

Archive with 1 entries (1 files):
- cancers-1161679-supplementary.pdf
